# Supplementary material for: Risk Stratification for Bipolar Disorder Using Polygenic Risk Scores Among Young High-Risk Adults
Source: Front Psychiatry. 2020 Oct 26;11:552532. doi: 10.3389/fpsyt.2020.552532 (PMC7653940; doi:10.3389/fpsyt.2020.552532)
Supplement: Supplementary file 1 [file Table_1.XLSX]

## Sheet: BD-PRS Biere et al.
ID	BD-PRS
1	0.564301
2	-0.231797
3	-0.331701
4	1.513
5	-0.07282
6	0.323765
7	0.891967
8	0.0344749
9	0.138111
10	0.0810555
11	1.46027
12	1.37512
13	1.17476
14	0.607878
15	1.52654
16	-1.51952
17	-0.190881
18	1.43186
19	-0.117202
20	1.48424
21	-1.34678
22	-1.09351
23	2.30474
24	1.31909
25	0.929644
26	-1.61534
27	1.86182
28	0.923222
29	0.750577
30	2.52874
31	0.948564
32	-0.736106
33	-0.34199
34	1.03484
35	0.338886
36	0.23941
37	0.789928
38	0.36015
39	0.550326
40	-0.521975
41	-0.61517
42	1.26496
43	1.71121
44	0.129931
45	-0.0203291
46	0.007452
47	1.3405
48	0.220921
49	0.0627319
50	1.20951
51	0.949365
52	0.0792932
53	0.219687
54	-0.0779713
55	0.486864
56	1.72674
57	1.88252
58	0.991831
59	-0.244966
60	0.572844
61	1.27163
62	1.41582
63	-0.280196
64	2.01363
65	3.01081
66	0.397014
67	-0.113932
68	-1.58766
69	1.54084
70	0.795029
71	0.960903
72	-0.0800635
73	-1.23393
74	-0.20083
75	-0.96861
76	-0.0274287
77	-0.300174
78	1.69098
79	1.13978
80	0.398247
81	-0.181779
82	1.06663
83	-1.07959
84	1.52159
85	0.165653
86	-1.71448
87	-0.496074
88	2.44471
89	-1.7964
90	-1.03909
91	-0.113729
92	-0.376837
93	-0.826889
94	2.1266
95	-2.24375
96	0.155624
97	-0.0837896
98	0.197
99	0.0263432
100	-0.567422
101	0.159935
102	0.823155
103	-0.909361
104	1.31137
105	-0.813228
106	-1.5424
107	-1.01849
108	1.10312
109	0.546926
110	0.412238
111	-0.233994
112	0.0782382
113	0.764727
114	1.93499
115	0.783367
116	-0.0698616
117	0.966919
118	0.623506
119	0.978377
120	1.11278
121	-0.578878
122	-0.394899
123	1.45291
124	1.058
125	-0.176071
126	1.10028
127	-0.754205
128	1.27426
129	-0.0522344
130	0.57961
131	-2.09162
132	1.18724
133	-0.497927
134	-0.393196
135	0.826596
136	2.02409
137	1.2595
138	-0.489099
139	0.294581
140	1.71465
141	2.55368
142	-1.61535
143	0.955781
144	-1.09071
145	0.732183
146	0.776881
147	0.933437
148	1.42029
149	0.561906
150	1.37906
151	0.231369
152	-0.0289608
153	-0.226152
154	-0.759029
155	-2.3185
156	0.122049
157	-0.576587
158	0.309361
159	0.437459
160	-1.02341
161	1.00958
162	-1.61763
163	-0.312835
164	0.0541566
165	1.61856
166	-0.381581
167	-1.36267
168	-0.819508
169	0.446141
170	-0.50546
171	-2.57113
172	0.977993
173	0.618257
174	1.88344
175	0.521235
176	1.58161
177	-2.30449
178	0.688234
179	0.854714
180	0.728312
181	1.26787
182	-0.16575
183	1.12781
184	-0.512066
185	0.220446
186	0.445924
187	-1.35824
188	-0.830937
189	1.00992
190	0.710313
191	1.15148
192	-0.364038
193	-0.968622
194	1.25519
195	-0.508384
196	-0.323979
197	-0.223189
198	0.116672
199	-1.83037
200	0.0953501
201	-1.68806
202	1.29914
203	1.4101
204	1.10589
205	-0.68717
206	0.749145
207	-0.773002
208	-1.4001
209	1.88678
210	-1.40508
211	0.951919
212	0.510407
213	0.575779
214	1.26485
215	-0.184492
216	-1.49388
217	0.312706
218	0.714935
219	-0.592996
220	-0.378841
221	-1.58296
222	-0.186757
223	0.398933
224	-0.602563
225	-1.52907
226	-0.409038
227	-0.317455
228	-0.368881
229	-1.38913
230	0.472369
231	-0.103416
232	-0.754659
233	0.668113
234	0.846287
235	0.141924
236	2.43025
237	-0.125269
238	1.28609
239	1.20396
240	0.146322
241	0.406661
242	-1.06298
243	-0.0417337
244	1.77816
245	-0.84742
246	-0.203994
247	0.519351
248	-0.916394
249	0.0692007
250	1.0132
251	-1.27165
252	-0.398785
253	0.562982
254	1.78282
255	-0.234472
256	0.923103
257	-0.941289
258	1.41521
259	-0.34307
260	1.22363
261	0.422976
262	1.56192
263	-0.630197
264	-0.231039
265	-1.05388
266	0.398931
267	0.533057
268	0.461482
269	1.01619
270	0.444349
271	-1.09799
272	-1.08261
273	-0.285359
274	-0.889018
275	0.877519
276	1.04451
277	-0.149135
278	1.30409
279	-0.573322
280	1.51596
281	-0.823138
282	-0.308449
283	-1.64699
284	0.145694
285	-0.0917842
286	-0.528357
287	0.855588
288	-1.34131
289	0.27522
290	0.702511
291	-1.0848
292	0.206672
293	1.15455
294	1.26259
295	-0.461723
296	-0.403856
297	0.034499
298	-0.0883399
299	-0.0235573
300	0.265529
301	0.816963
302	-0.52308
303	0.0147467
304	-1.01593
305	0.256212
306	-0.517979
307	0.0420536
308	-1.10478
309	0.545948
310	1.0253
311	0.320062
312	-0.242778
313	0.398698
314	-2.56783
315	-0.374909
316	1.0258
317	0.901654
318	0.420269
319	-0.322973
320	-0.370431
321	0.399696
322	0.024301
323	-0.529143
324	0.585265
325	-1.01145
326	2.51899
327	-0.186197
328	-0.935694
329	0.15604
330	-0.893897
331	2.05851
332	3.02129
333	0.0146446
334	-1.17006
335	0.189481
336	-0.861674
337	0.487251
338	1.66472
339	-0.182467
340	-0.92136
341	0.837602
342	-0.731126
343	-1.12892
344	-0.713191
345	2.69127
346	2.1027
347	0.621427
348	-0.0235611
349	0.34848
350	-0.0929166
351	-0.212285
352	0.0902579
353	0.358969
354	0.572033
355	0.608163
356	-0.45108
357	0.817272
358	-0.937566
359	-0.0649106
360	-0.950024
361	-0.521939
362	-0.722072
363	1.39829
364	0.936736
365	0.518716
366	-0.803884
367	1.35701
368	-1.91447
369	-0.538883
370	-0.392237
371	-0.340778
372	0.082563
373	0.0834085
374	-0.278927
375	-0.362599
376	0.988955
377	0.230217
378	1.46282
379	0.377612
380	0.645479
381	-2.21276
382	-0.251012
383	-0.621472
384	-1.81361
385	0.665718
386	0.984382
387	-0.586941
388	1.14969
389	0.0930905
390	1.2945
391	0.669722
392	-0.0500675
393	-0.55183
394	-1.32796
395	-0.985696
396	-0.973937
397	0.0918243
398	-0.342266
399	1.4482
400	0.954041
401	1.1339
402	-0.150408
403	1.03375
404	0.973575
405	-0.890054
406	-0.506842
407	1.16702
408	0.634244
409	-0.294381
410	0.0147204
411	1.38228
412	0.816202
413	0.860959
414	0.02245
415	0.743473
416	-0.851254
417	1.59574
418	-1.25676
419	0.0287762
420	0.736698
421	-0.439376
422	-1.23823
423	0.258134
424	0.4417
425	0.847961
426	0.812062
427	0.0642064
428	0.0451585
429	-0.238463
430	0.0220454
431	1.94783
432	1.91014
433	-0.794767
434	-1.10539
435	-1.61352
436	-0.428951
437	1.21385
438	0.311991
439	0.713189
440	-1.93555
441	1.2952
442	-0.154803
443	-0.710599
444	1.78282
445	0.28742
446	-0.848798
447	1.00255
448	-1.40886
449	-0.331844
450	1.1883
451	2.27027
452	-0.86225
453	2.68528
454	1.61359
455	-0.909616
456	0.820724
457	0.13738
458	0.0454937
459	1.59854
460	0.160958
461	2.04246
462	-0.474376
463	0.238543
464	0.705168
465	-0.219984
466	0.411441
467	-0.12704
468	-2.00818
469	1.29791
470	-0.252343
471	0.792059
472	0.140488
473	-0.556828
474	-1.15872
475	0.417064
476	0.137187
477	-0.545723
478	1.73624
479	-1.30647
480	-0.103671
481	-0.433557
482	-0.609935
483	-0.0469885
484	0.0683146
485	-0.623976
486	-0.338239
487	-0.702018
488	-0.115759
489	1.51561
490	0.326697
491	1.60347
492	-0.0183718
493	0.497253
494	0.257025
495	-1.69831
496	0.444233
497	0.922024
498	0.437173
499	0.316428
500	0.0474886
501	0.308459
502	-0.930715
503	-0.931012
504	1.1284
505	-1.23226
506	-0.109751
507	-0.544107
508	1.98568
509	1.04266
510	-0.0432461
511	2.0723
512	-0.768865
513	-1.1472
514	0.532306
515	-0.559934
516	-1.92271
517	0.0575794
518	-0.827564
519	0.0946493
520	0.0494301
521	1.19955
522	0.316109
523	1.03905
524	-0.00126778
525	1.06307
526	-0.77983
527	-0.211628
528	1.38858
529	-1.30855
530	2.03363
531	-0.882178
532	-1.5747
533	-0.39906
534	-0.619346
535	-0.343703
536	-0.000136626
537	0.226181
538	-0.17
539	1.56902
540	0.880415
541	-1.70774
542	-1.12681
543	-0.179362
544	0.675169
545	-1.63387
546	1.19961
547	0.410585
548	-0.330332
549	-0.113731
550	0.400542
551	1.26976
552	-0.676328
553	-0.640815
554	0.873181
555	-0.785793
556	0.691787
557	0.575138
558	0.998687
559	-0.60042
560	0.178441
561	0.693412
562	-0.00526703
563	-0.988427
564	-0.626871
565	-1.06127
566	-0.399649
567	1.37999
568	-0.529331
569	0.199631
570	-0.170729
571	-0.5105
572	-0.225826
573	-0.111589
574	0.197385
575	-0.351663
576	-1.71772
577	0.901661
578	-0.785839
579	-0.418996
580	1.35002
581	1.88897
582	-1.11557
583	-0.478946
584	-1.04073
585	-0.950379
586	-0.307131
587	0.915099
588	2.26183
589	1.52653
590	-0.957828
591	0.484031
592	0.898938
593	-1.40839
594	1.91062
595	-1.23546
596	-0.692742
597	0.720858
598	-0.626197
599	-0.503521
600	-0.741541
601	1.4907
602	-0.231925
603	-2.42226
604	0.432397
605	0.0224708
606	2.74234
607	-0.987862
608	0.165035
609	-0.708618
610	0.838397
611	0.945035
612	-1.67926
613	0.296461
614	1.56592
615	1.94492
616	0.785427
617	0.525455
618	-1.01876
619	0.728888
620	0.277214
621	1.21564
622	-0.852419
623	0.524846
624	-0.0729891
625	-0.390238
626	-0.789985
627	-0.443837
628	0.594845
629	0.13521
630	-0.328216
631	1.31295
632	0.603276
633	0.910087
634	-0.133922
635	0.117365
636	0.0555437
637	1.49112
638	0.346663
639	0.134621
640	0.447785
641	-1.50857
642	-0.859084
643	0.741612
644	0.0842982
645	0.268398
646	0.457506
647	-1.51494
648	-0.209247
649	1.42423
650	1.28346
651	1.00228
652	-0.354284
653	0.715623
654	-0.205366
655	0.189936
656	-1.17442
657	-0.449641
658	-2.67679
659	0.248415
660	-0.797136
661	0.0781471
662	-0.326729
663	0.627203
664	1.69703
665	-1.00183
666	-0.83884
667	-0.30799
668	-1.18013
669	1.00978
670	-0.685163
671	-0.273399
672	-0.71407
673	-0.170487
674	-1.04821
675	0.0439125
676	-0.043135
677	0.301495
678	1.4053
679	0.22785
680	-1.08458
681	-0.266799
682	-0.760899
683	0.0124555
684	-1.89698
685	-0.328483
686	-0.940704
687	-0.454893
688	-1.98087
689	1.46428
690	-0.380256
691	-0.598168
692	0.608791
693	-0.581002
694	-1.5785
695	-1.21343
696	0.783429
697	0.75045
698	0.401783
699	-1.48179
700	-0.181476
701	0.917481
702	0.452164
703	0.384094
704	-1.37981
705	0.201416
706	-1.37626
707	1.08158
708	-2.50663
709	0.43395
710	-0.655293
711	-0.0238115
712	0.961998
713	-0.307206
714	-0.0530515
715	0.461396
716	3.13637
717	0.457979
718	-0.183414
719	0.899371
720	-0.838547
721	0.527582
722	0.2089
723	-0.854379
724	1.00987
725	-1.85801
726	-1.13048
727	1.5366
728	1.0051
729	0.016902
730	0.61273
731	-0.655666
732	1.09689
733	1.51454
734	0.757419
735	2.15268
736	0.124048
737	-1.17997
738	0.441214
739	-0.747667
740	-0.690381
741	1.4155
742	-0.235415
743	-0.404981
744	1.44756
745	0.999417
746	-0.821572
747	-0.0719742
748	0.411053
749	0.655324
750	0.831494
751	0.972349
752	0.924992
753	0.548911
754	0.0291113
755	1.40735
756	-0.327953
757	-1.34309
758	-1.15509
759	0.268813
760	-0.497098
761	-0.883889
762	0.310175
763	-1.35874
764	-0.923076
765	-0.581506
766	-0.159625
767	-0.196518
768	1.19635
769	1.5544
770	0.661466
771	-1.82686
772	-1.46839
773	0.342449
774	-0.390012
775	0.269104
776	1.75656
777	0.475835
778	-0.556551
779	0.121067
780	0.756048
781	-0.364433
782	-0.822085
783	-0.386289
784	-0.0787571
785	-0.388159
786	-0.178285
787	-0.906439
788	0.565427
789	1.13158
790	0.615231
791	0.201573
792	0.835938
793	-2.84464
794	-0.653268
795	1.74502
796	0.0422445
797	-2.24021
798	-1.36271
799	1.00397
800	-0.0429034
801	-0.0590561
802	0.715067
803	-1.22044
804	0.487478
805	-1.15724
806	-0.973376
807	-2.85879
808	1.79871
809	0.0960204
810	-0.509064
811	1.17614
812	-0.967059
813	-1.48702
814	-0.329602
815	0.45241
816	0.239347
817	0.114578
818	-0.293959
819	0.0550367
820	0.97078
821	1.85984
822	1.29453
823	0.532753
824	1.19754
825	1.85765
826	-1.19752
827	-1.37104
828	-0.39583
829	-0.584742
830	-0.0828572
831	1.27205
832	-1.06917
833	-0.619765
834	-0.236471
835	0.135691
836	-0.370142
837	0.644845
838	-0.459457
839	-0.246599
840	2.09419
841	0.0823629
842	0.338662
843	-1.97107
844	-1.4653
845	-0.686381
846	0.7445
847	-0.151209
848	0.248958
849	0.614959
850	1.06676
851	-0.0594585
852	-1.20415
853	-0.617014
854	0.908735
855	0.96854
856	-1.77464
857	-0.561864
858	-0.106976
859	0.361873
860	-0.63493
861	-0.517414
862	-0.0212299
863	-0.597668
864	0.464398
865	0.0722559
866	-0.672257
867	-1.5129
868	-1.13869
869	-0.131014
870	-0.0534505
871	2.26616
872	0.610747
873	-0.178325
874	-1.44461
875	-0.928918
876	0.250787
877	1.3568
878	2.10773
879	-0.85493
880	-0.932416
881	0.869781
882	0.400903
883	1.35458
884	1.41621
885	1.62633
886	0.542959
887	-0.793715
888	0.681512
889	-0.524061
890	0.447838
891	-1.01031
892	1.63966
893	0.557642
894	-0.414051
895	0.0955999
896	0.106744
897	-0.327377
898	0.177008
899	-1.60238
900	0.274266
901	-0.835
902	-0.778948
903	-0.368648
904	-0.37223
905	0.064508
906	-0.249819
907	0.5605
908	-1.40862
909	-1.12615
910	-0.123909
911	1.43495
912	0.207015
913	0.046472
914	-0.456458
915	0.594538
916	-0.13342
917	-0.125005
918	0.569864
919	-0.543832
920	-1.01542
921	-0.613274
922	-0.425463
923	1.16418
924	0.406125
925	-1.33712
926	-1.03184
927	0.547158
928	-0.00822523
929	-0.767547
930	-0.417091
931	-0.458312
932	1.36386
933	0.81066
934	0.26744
935	-0.840849
936	-0.148064
937	0.787081
938	1.09195
939	1.33105
940	-0.254544
941	0.226927
942	0.518504
943	-1.24078
944	1.35439
945	-0.538825
946	0.440112
947	0.259557
948	-1.21386
949	0.561703
950	0.386307
951	-1.22237
952	0.408376
953	-0.855537
954	-0.658535
955	0.462362
956	0.212474
957	1.17495
958	0.648689
959	-0.962575
960	-1.61893
961	-1.37441
962	-2.15494
963	-2.03126
964	0.0822803
965	0.0573629
966	0.122687
967	-0.103104
968	-0.0791163
969	0.850566
970	1.22688
971	-0.428995
972	1.50777
973	1.37412
974	-0.929174
975	-0.16931
976	1.55535
977	-0.871673
978	0.89145
979	-1.27538
980	1.02283
981	-0.204761
982	-0.646061
983	1.69747
984	-0.238302
985	-0.990043
986	0.652804
987	-2.73248
988	-0.919341
989	1.5456
990	-0.236656
991	0.583093
992	-1.04278
993	-0.607519
994	-0.687086
995	0.227631
996	0.859637
997	-0.786206
998	-1.24262
999	0.91112
1000	0.631893
1001	-0.130209
1002	0.159679
1003	1.42837
1004	-0.963461
1005	1.55558
1006	-0.363927
1007	-0.797295
1008	-1.40201
1009	0.611966
1010	-0.153945
1011	0.898012
1012	-1.44161
1013	0.54309
1014	-0.35939
1015	1.81991
1016	-1.04939
1017	-1.3298
1018	-0.787535
1019	-2.54366
1020	0.914911
1021	-1.66118
1022	-0.399328
1023	-1.04896
1024	0.301456
1025	2.34644
1026	-1.35048
1027	-0.173971
1028	0.235534
1029	-0.207153
1030	0.201289
1031	0.344044
1032	-1.87595
1033	0.00309133
1034	-1.08871
1035	-0.106811
1036	0.567948
1037	-0.599531
1038	0.345922
1039	0.979535
1040	0.0510203
1041	0.649299
1042	-1.08222
1043	0.181576
1044	1.02031
1045	-0.149175
1046	-0.140941
1047	-0.45398
1048	-0.328132
1049	0.179694
1050	1.76087
1051	0.418231
1052	0.0290586
1053	-0.944751
1054	-0.0540283
1055	-0.904991
1056	-0.714445
1057	0.00967388
1058	0.399187
1059	-1.06794
1060	0.669992
1061	1.76594
1062	0.560738
1063	-0.727241
1064	-0.395629
1065	1.36265
1066	-0.94907
1067	1.3054
1068	0.0886891
1069	0.121098
1070	1.37395
1071	-0.624675
1072	0.688005
1073	1.34165
1074	-1.95242
1075	0.919099
1076	-0.370032
1077	-1.58288
1078	-1.47335
1079	1.15501
1080	1.36043
1081	0.265439
1082	1.08615
1083	0.276551
1084	0.171105
1085	-0.664667
1086	-0.722561
1087	1.24066
1088	0.124355
1089	-1.3837
1090	-1.60441
1091	0.132691
1092	-0.470088
1093	-0.558776
1094	-1.72672
1095	1.62465
1096	-0.0851723
1097	0.674555
1098	0.963892
1099	0.495696
1100	0.440774
1101	1.12374
1102	1.00958
1103	1.647
1104	-1.15587
1105	-0.574372
1106	1.74421
1107	-1.50939
1108	1.28131
1109	-1.0996
1110	-0.76462
1111	-1.18058
1112	0.98252
1113	1.0991
1114	-0.921768
1115	-0.580196
1116	2.61365
1117	0.735942
1118	-0.472477
1119	1.28541
1120	0.29569
1121	0.887941
1122	-0.961747
1123	-1.45985
1124	-1.15052
1125	-0.913426
1126	-0.0308146
1127	-0.670571
1128	-1.31986
1129	1.43095
1130	0.312688
1131	-0.788168
1132	-0.119902
1133	1.93305
1134	-0.244819
1135	1.02237
1136	1.26599
1137	-1.62139
1138	1.36433
1139	1.22917
1140	0.347279
1141	1.42138
1142	0.878153
1143	-0.734357
1144	-0.352223
1145	-0.388284
1146	-0.109528
1147	-1.69069
1148	0.529343
1149	-0.419546
1150	0.952888
1151	0.948289
1152	0.651478
1153	-0.750916
1154	-1.00856
1155	-1.22943
1156	-0.114965
1157	-0.687418
1158	-2.32552
1159	1.04217
1160	-0.13372
1161	-0.0392771
1162	-0.90392
1163	-0.343904
1164	0.875726
1165	-1.17103
1166	-1.18395
1167	-0.569045
1168	-0.331571
1169	-1.01861
1170	0.597501
1171	-2.76023
1172	-0.454498
1173	0.383689
1174	-0.41686
1175	-1.43601
1176	-1.51208
1177	-0.740626
1178	0.316823
1179	-0.830257
1180	1.05403
1181	0.700024
1182	0.780574
1183	0.817709
1184	-0.639419
1185	-1.34491
1186	-0.119496
1187	1.40214
1188	0.982803
1189	0.633885
1190	0.768532
1191	0.667527
1192	-0.413914
1193	-1.38312
1194	-0.650253
1195	-0.656244
1196	-1.14005
1197	-0.0743994
1198	1.28431
1199	-0.190613
1200	-0.242765
1201	-1.82882
1202	-1.43049
1203	-0.636755
1204	0.50509
1205	-1.55239
1206	0.82038
1207	0.352003
1208	0.581669
1209	2.29934
1210	1.98632
1211	1.99723
1212	0.721406
1213	0.521663
1214	-1.25223
1215	-1.34761
1216	0.285153
1217	-3.02639
1218	-1.23871
1219	0.900869
1220	-0.952001
1221	0.610339
1222	-1.80686
1223	-1.11185
1224	0.855136
1225	-0.0976417
1226	0.686609
1227	1.56705
1228	1.03283
1229	-0.992051
1230	-2.54735
1231	-0.867767
1232	-0.635156
1233	0.22958
1234	0.394532
1235	-1.12205
1236	0.0433622
1237	0.328795
1238	-0.756177
1239	0.902031
1240	0.957385
1241	1.92674
1242	0.263628
1243	1.49178
1244	1.24112
1245	0.414309
1246	0.321702
1247	2.37213
1248	0.882157
1249	-0.460514
1250	0.370868
1251	-1.09443
1252	-0.491645
1253	-1.34475
1254	0.598589
1255	0.127076
1256	-1.41527
1257	0.298432
1258	-1.00779
1259	-0.848481
1260	-0.377709
1261	0.485777
1262	0.283425
1263	0.711813
1264	-0.449187
1265	0.962681
1266	-0.180767
1267	-0.786257
1268	-1.23669
1269	-2.34802
1270	1.95793
1271	2.52561
1272	-0.329539
1273	0.176744
1274	0.238395
1275	0.569037
1276	1.1213
1277	-0.225105
1278	-1.09408
1279	0.277349
1280	-1.08044
1281	0.231319
1282	1.40305
1283	1.69911
1284	0.0155418
1285	0.156246
